# Supplementary material for: Alginate Self-Crosslinking Ink for 3D Extrusion-Based Cryoprinting and Application for Epirubicin-HCl Delivery on MCF-7 Cells
Source: Molecules. 2022 Jan 27;27(3):882. doi: 10.3390/molecules27030882 (PMC8839018; doi:10.3390/molecules27030882)
Supplement: Supplementary file 1 [file molecules-27-00882-s001.zip]

Archive with 1 entries (1 files):
- molecules-1550773-supplementary.pdf
